# Supplementary material for: Preoperative Assessment of Perianal Fistulas with Combined Magnetic Resonance and Tridimensional Endoanal Ultrasound: A Prospective Study
Source: Diagnostics (Basel). 2023 Sep 3;13(17):2851. doi: 10.3390/diagnostics13172851 (PMC10486944; doi:10.3390/diagnostics13172851)
Supplement: Supplementary file 1 [file diagnostics-13-02851-s001.zip]

Archive with 1 entries (1 files):
- diagnostics-2571564-supplementary.pdf
